# Supplementary material for: Phase I Clinical Evaluation of Designed Ankyrin Repeat Protein [99mTc]Tc(CO)3-(HE)3-Ec1 for Visualization of EpCAM-Expressing Lung Cancer
Source: Cancers (Basel). 2024 Aug 10;16(16):2815. doi: 10.3390/cancers16162815 (PMC11353007; doi:10.3390/cancers16162815)
Supplement: Supplementary file 1 [file cancers-16-02815-s001.zip]

Archive with 1 entries (1 files):
- cancers-3116405-supplementary.pdf
